# Supplementary material for: Discovery of a Novel Antimicrobial Peptide, Temporin-PKE, from the Skin Secretion of Pelophylax kl. esculentus, and Evaluation of Its Structure-Activity Relationships
Source: Biomolecules. 2022 May 29;12(6):759. doi: 10.3390/biom12060759 (PMC9221509; doi:10.3390/biom12060759)
Supplement: Supplementary file 1 [file biomolecules-12-00759-s001.zip]

Archive with 1 entries (1 files):
- biomolecules-1732773-supplementary.pdf
